# Supplementary material for: Burnout Syndrome and Related Factors in Mexican Police Workforces
Source: Int J Environ Res Public Health. 2022 May 3;19(9):5537. doi: 10.3390/ijerph19095537 (PMC9102065; doi:10.3390/ijerph19095537)
Supplement: Supplementary file 1 [file ijerph-19-05537-s001.zip]

Archive with 1 entries (1 files):
- Artificial Neuronal Network Outcomes.pdf
